# Supplementary material for: 5-Chloro­methyl-1,3-dimethyl-1H-pyrazole
Source: Acta Crystallogr Sect E Struct Rep Online. 2010 Oct 31;66(Pt 11):o3006. doi: 10.1107/S1600536810042844 (PMC3009082; doi:10.1107/S1600536810042844)
Supplement: Supplementary file 1 [file e-66-o3006-sup1.cif]

##############################################################################
###                                                                        ###
###        Electronic paper (Acta Crystallographica Section E)             ###
###                                                                        ###
##############################################################################
#                                                                            #
# This CIF contains the data in a paper accepted for publication in Acta     #
# Crystallographica Section E. It conforms to the requirements of Notes      #
# for Authors for Section E, and has been peer reviewed under the auspices   #
# of the IUCr Commission on Journals.                                        #
#                                                                            #
# Full details of the Crystallographic Information File format               #
# are given in the paper "The Crystallographic Information File (CIF):       #
# a New Standard Archive File for Crystallography" by S. R. Hall, F. H.      #
# Allen and I. D. Brown [Acta Cryst. (1991), A47, 655-685].                  #
#                                                                            #
# The current version of the core CIF dictionary is obtainable from          #
# ftp://ftp.iucr.org/pub/cif_core.dic. The current version number is 2.4.    #
#                                                                            #
# Software is freely available for graphical display of the structure(s) in  #
# this CIF.  For information consult the CIF home page http://www.iucr.org/  #
# cif/home.html                                                              #
#                                                                            #
# This file may be used for bona fide research purposes within the           #
# scientific community so long as proper attribution is given to the journal # 
# article from which it was obtained.                                        #
#                                                                            #
##############################################################################
                                             
data_I
_audit_creation_method     SHELXL-97
_chemical_name_systematic
;
5-Chloromethyl-1,3-dimethyl-1<i>H</i>-pyrazole
;
_chemical_name_common     ?
_chemical_formula_moiety     'C6 H9 Cl N2'
_chemical_formula_sum     'C6 H9 Cl N2'
_chemical_formula_iupac     'C6 H9 Cl N2'
_chemical_formula_weight     144.60
_chemical_melting_point     ?
_chemical_melting_point_gt     361
_chemical_melting_point_lt     364
_symmetry_cell_setting     triclinic
_symmetry_space_group_name_H-M     'P -1'
_symmetry_space_group_name_Hall     '-P 1'
loop_
    _symmetry_equiv_pos_as_xyz
    'x, y, z'
    '-x, -y, -z'
_cell_length_a     6.5210(7)
_cell_length_b     7.3111(7)
_cell_length_c     7.9854(8)
_cell_angle_alpha     88.3830(10)
_cell_angle_beta     77.563(2)
_cell_angle_gamma     85.725(2)
_cell_volume     370.71(6)
_cell_formula_units_Z     2
_cell_measurement_reflns_used     1109
_cell_measurement_theta_min     2.61
_cell_measurement_theta_max     26.71
_cell_measurement_temperature     296(2)
_exptl_crystal_description     BLOCK
_exptl_crystal_colour     COLORLESS
_exptl_crystal_size_max     0.28
_exptl_crystal_size_mid     0.22
_exptl_crystal_size_min     0.20
_exptl_crystal_density_diffrn     1.295
_exptl_crystal_density_meas     ?
_exptl_crystal_density_method     'not measured'
_exptl_crystal_F_000     152
_exptl_absorpt_coefficient_mu     0.427
_exptl_absorpt_correction_type     multi-scan
_exptl_absorpt_process_details     '(SADABS; Bruker, 2001)'
_exptl_absorpt_correction_T_min     0.890
_exptl_absorpt_correction_T_max     0.919
_exptl_special_details
;
;
_diffrn_ambient_temperature     296(2)
_diffrn_radiation_type     MoK\a
_diffrn_radiation_wavelength     0.71073
_diffrn_radiation_source     'fine-focus sealed tube'
_diffrn_radiation_monochromator     graphite
_diffrn_measurement_device_type     'Bruker SMART CCD'
_diffrn_measurement_method     '\f and \w'
_diffrn_detector_area_resol_mean     ?
_diffrn_reflns_number     1906
_diffrn_reflns_av_R_equivalents     0.0112
_diffrn_reflns_av_sigmaI/netI     0.0195
_diffrn_reflns_theta_min     2.61
_diffrn_reflns_theta_max     25.03
_diffrn_reflns_theta_full     25.03
_diffrn_measured_fraction_theta_max     0.993
_diffrn_measured_fraction_theta_full     0.993
_diffrn_reflns_limit_h_min     -7
_diffrn_reflns_limit_h_max     4
_diffrn_reflns_limit_k_min     -7
_diffrn_reflns_limit_k_max     8
_diffrn_reflns_limit_l_min     -9
_diffrn_reflns_limit_l_max     8
_diffrn_standards_number     ?
_diffrn_standards_interval_count     ?
_diffrn_standards_interval_time     ?
_diffrn_standards_decay_%     ?
_refine_special_details
;
Refinement of <i>F</i>^2^ against ALL reflections. The weighted <i>R</i>-factor
<i>wR</i> and goodness of fit <i>S</i> are based on <i>F</i>^2^, conventional
<i>R</i>-factors <i>R</i> are based on <i>F</i>, with <i>F</i> set to zero for
negative <i>F</i>^2^. The threshold expression of <i>F</i>^2^ >
\s(<i>F</i>^2^) is used only for calculating <i>R</i>-factors(gt) <i>etc</i>.
and is not relevant to the choice of reflections for refinement.
<i>R</i>-factors based on <i>F</i>^2^ are statistically about twice as large
as those based on <i>F</i>, and <i>R</i>- factors based on ALL data will be
even larger.
;
_reflns_number_total     1304
_reflns_number_gt     1135
_reflns_threshold_expression     I>2\s(I)
_refine_ls_structure_factor_coef     Fsqd
_refine_ls_matrix_type     full
_refine_ls_R_factor_all     0.0427
_refine_ls_R_factor_gt     0.0376
_refine_ls_wR_factor_gt     0.0999
_refine_ls_wR_factor_ref     0.1045
_refine_ls_goodness_of_fit_ref     1.052
_refine_ls_restrained_S_all     1.052
_refine_ls_number_reflns     1304
_refine_ls_number_parameters     85
_refine_ls_number_restraints     0
_refine_ls_hydrogen_treatment     constr
_refine_ls_weighting_scheme     calc
_refine_ls_weighting_details
         'calc w=1/[\s^2^(Fo^2^)+(0.0513P)^2^+0.1537P] where P=(Fo^2^+2Fc^2^)/3'
_atom_sites_solution_hydrogens     geom
_atom_sites_solution_primary     direct
_atom_sites_solution_secondary     difmap
_refine_ls_shift/su_max     0.000
_refine_ls_shift/su_mean     0.000
_refine_diff_density_max     0.224
_refine_diff_density_min     -0.305
_refine_ls_extinction_method     'SHELXL97 (Sheldrick, 2008)'
_refine_ls_extinction_coef     0.43(3)
_refine_ls_extinction_expression
                                  'Fc^*^=kFc[1+0.001xFc^2^\l^3^/sin(2\q)]^-1/4^'
loop_
    _atom_type_symbol
    _atom_type_description
    _atom_type_scat_dispersion_real
    _atom_type_scat_dispersion_imag
    _atom_type_scat_source
    'C' 'C' 0.0033 0.0016
                         'International Tables Vol C Tables 4.2.6.8 and 6.1.1.4'
    'H' 'H' 0.0000 0.0000
                         'International Tables Vol C Tables 4.2.6.8 and 6.1.1.4'
    'N' 'N' 0.0061 0.0033
                         'International Tables Vol C Tables 4.2.6.8 and 6.1.1.4'
    'Cl' 'Cl' 0.1484 0.1585
                         'International Tables Vol C Tables 4.2.6.8 and 6.1.1.4'
_computing_data_collection     'SMART (Bruker, 2001)'
_computing_cell_refinement     'SAINT (Bruker, 2001)'
_computing_data_reduction     'SAINT (Bruker, 2001)'
_computing_structure_solution     'SHELXS97 (Sheldrick, 2008)'
_computing_structure_refinement     'SHELXL97 (Sheldrick, 2008)'
_computing_molecular_graphics     'SHELXTL (Sheldrick, 2008)'
_computing_publication_material     'SHELXTL (Sheldrick, 2008)'
loop_
    _atom_site_type_symbol
    _atom_site_label
    _atom_site_fract_x
    _atom_site_fract_y
    _atom_site_fract_z
    _atom_site_U_iso_or_equiv
    _atom_site_adp_type
    _atom_site_calc_flag
    _atom_site_refinement_flags
    _atom_site_occupancy
    _atom_site_disorder_assembly
    _atom_site_disorder_group
    Cl Cl1 1.05348(10) 0.89562(8) 0.28229(8) 0.0675(3) Uani d . 1 . .
    N N1 0.7203(2) 0.6178(2) 0.1574(2) 0.0414(4) Uani d . 1 . .
    N N2 0.5716(3) 0.4983(2) 0.2188(2) 0.0450(4) Uani d . 1 . .
    C C1 1.0872(3) 0.6828(3) 0.1664(3) 0.0509(5) Uani d . 1 . .
    H H1A 1.1141 0.7093 0.0443 0.061 Uiso calc R 1 . .
    H H1B 1.2085 0.6102 0.1904 0.061 Uiso calc R 1 . .
    C C2 0.8994(3) 0.5757(3) 0.2144(2) 0.0408(5) Uani d . 1 . .
    C C3 0.8653(3) 0.4224(3) 0.3159(3) 0.0453(5) Uani d . 1 . .
    H H3 0.9593 0.3600 0.3737 0.054 Uiso calc R 1 . .
    C C4 0.6600(3) 0.3784(3) 0.3150(2) 0.0435(5) Uani d . 1 . .
    C C5 0.5411(4) 0.2246(3) 0.4043(3) 0.0586(6) Uani d . 1 . .
    H H5A 0.3958 0.2440 0.3976 0.088 Uiso calc R 1 . .
    H H5B 0.5518 0.2198 0.5224 0.088 Uiso calc R 1 . .
    H H5C 0.5991 0.1110 0.3504 0.088 Uiso calc R 1 . .
    C C6 0.6713(4) 0.7699(3) 0.0489(3) 0.0579(6) Uani d . 1 . .
    H H6A 0.5882 0.8648 0.1187 0.087 Uiso calc R 1 . .
    H H6B 0.5937 0.7284 -0.0304 0.087 Uiso calc R 1 . .
    H H6C 0.7997 0.8172 -0.0134 0.087 Uiso calc R 1 . .
loop_
    _atom_site_aniso_label
    _atom_site_aniso_U_11
    _atom_site_aniso_U_22
    _atom_site_aniso_U_33
    _atom_site_aniso_U_12
    _atom_site_aniso_U_13
    _atom_site_aniso_U_23
    Cl1 0.0728(5) 0.0529(4) 0.0782(5) -0.0180(3) -0.0135(3) -0.0100(3)
    N1 0.0373(9) 0.0436(9) 0.0435(9) -0.0058(7) -0.0085(7) 0.0046(7)
    N2 0.0381(9) 0.0480(10) 0.0493(9) -0.0092(7) -0.0085(7) 0.0007(7)
    C1 0.0387(11) 0.0513(12) 0.0616(13) -0.0059(9) -0.0065(9) -0.0068(10)
    C2 0.0346(10) 0.0425(10) 0.0449(10) -0.0009(8) -0.0073(8) -0.0066(8)
    C3 0.0455(11) 0.0434(11) 0.0487(11) 0.0015(9) -0.0157(9) -0.0001(8)
    C4 0.0467(11) 0.0402(10) 0.0417(10) -0.0053(8) -0.0044(8) -0.0028(8)
    C5 0.0652(15) 0.0492(12) 0.0589(13) -0.0133(11) -0.0054(11) 0.0036(10)
    C6 0.0584(14) 0.0556(13) 0.0635(14) -0.0074(11) -0.0219(11) 0.0140(11)
_geom_special_details
;
All e.s.d.'s (except the e.s.d. in the dihedral angle between two l.s. planes)
are estimated using the full covariance matrix. The cell e.s.d.'s are taken
into account individually in the estimation of e.s.d.'s in distances, angles
and torsion angles; correlations between e.s.d.'s in cell parameters are only
used when they are defined by crystal symmetry. An approximate (isotropic)
treatment of cell e.s.d.'s is used for estimating e.s.d.'s involving l.s.
planes.
;
loop_
    _geom_bond_atom_site_label_1
    _geom_bond_atom_site_label_2
    _geom_bond_site_symmetry_2
    _geom_bond_distance
    _geom_bond_publ_flag
    Cl1 C1 . 1.808(2) ?
    N1 C2 . 1.354(2) ?
    N1 N2 . 1.357(2) ?
    N1 C6 . 1.449(3) ?
    N2 C4 . 1.330(3) ?
    C1 C2 . 1.478(3) ?
    C1 H1A . 0.9700 ?
    C1 H1B . 0.9700 ?
    C2 C3 . 1.368(3) ?
    C3 C4 . 1.401(3) ?
    C3 H3 . 0.9300 ?
    C4 C5 . 1.490(3) ?
    C5 H5A . 0.9600 ?
    C5 H5B . 0.9600 ?
    C5 H5C . 0.9600 ?
    C6 H6A . 0.9600 ?
    C6 H6B . 0.9600 ?
    C6 H6C . 0.9600 ?
loop_
    _geom_angle_atom_site_label_1
    _geom_angle_atom_site_label_2
    _geom_angle_atom_site_label_3
    _geom_angle_site_symmetry_1
    _geom_angle_site_symmetry_3
    _geom_angle
    _geom_angle_publ_flag
    C2 N1 N2 . . 111.77(16) ?
    C2 N1 C6 . . 128.92(17) ?
    N2 N1 C6 . . 119.29(16) ?
    C4 N2 N1 . . 105.36(15) ?
    C2 C1 Cl1 . . 111.73(14) ?
    C2 C1 H1A . . 109.3 ?
    Cl1 C1 H1A . . 109.3 ?
    C2 C1 H1B . . 109.3 ?
    Cl1 C1 H1B . . 109.3 ?
    H1A C1 H1B . . 107.9 ?
    N1 C2 C3 . . 106.40(17) ?
    N1 C2 C1 . . 123.08(18) ?
    C3 C2 C1 . . 130.52(19) ?
    C2 C3 C4 . . 106.02(17) ?
    C2 C3 H3 . . 127.0 ?
    C4 C3 H3 . . 127.0 ?
    N2 C4 C3 . . 110.45(17) ?
    N2 C4 C5 . . 120.51(19) ?
    C3 C4 C5 . . 129.03(19) ?
    C4 C5 H5A . . 109.5 ?
    C4 C5 H5B . . 109.5 ?
    H5A C5 H5B . . 109.5 ?
    C4 C5 H5C . . 109.5 ?
    H5A C5 H5C . . 109.5 ?
    H5B C5 H5C . . 109.5 ?
    N1 C6 H6A . . 109.5 ?
    N1 C6 H6B . . 109.5 ?
    H6A C6 H6B . . 109.5 ?
    N1 C6 H6C . . 109.5 ?
    H6A C6 H6C . . 109.5 ?
    H6B C6 H6C . . 109.5 ?
loop_
    _geom_torsion_atom_site_label_1
    _geom_torsion_atom_site_label_2
    _geom_torsion_atom_site_label_3
    _geom_torsion_atom_site_label_4
    _geom_torsion_site_symmetry_1
    _geom_torsion_site_symmetry_2
    _geom_torsion_site_symmetry_3
    _geom_torsion_site_symmetry_4
    _geom_torsion
    _geom_torsion_publ_flag
    C2 N1 N2 C4 . . . . -0.5(2) ?
    C6 N1 N2 C4 . . . . -178.81(18) ?
    N2 N1 C2 C3 . . . . 0.3(2) ?
    C6 N1 C2 C3 . . . . 178.48(19) ?
    N2 N1 C2 C1 . . . . 179.62(17) ?
    C6 N1 C2 C1 . . . . -2.2(3) ?
    Cl1 C1 C2 N1 . . . . 76.5(2) ?
    Cl1 C1 C2 C3 . . . . -104.4(2) ?
    N1 C2 C3 C4 . . . . -0.1(2) ?
    C1 C2 C3 C4 . . . . -179.3(2) ?
    N1 N2 C4 C3 . . . . 0.4(2) ?
    N1 N2 C4 C5 . . . . -179.94(17) ?
    C2 C3 C4 N2 . . . . -0.2(2) ?
    C2 C3 C4 C5 . . . . -179.8(2) ?
loop_
    _geom_hbond_atom_site_label_D
    _geom_hbond_atom_site_label_H
    _geom_hbond_atom_site_label_A
    _geom_hbond_site_symmetry_A
    _geom_hbond_distance_DH
    _geom_hbond_distance_HA
    _geom_hbond_distance_DA
    _geom_hbond_angle_DHA
    C1 H1B N2 1_655 0.97 2.50 3.446(3) 164
data_global
_journal_date_recd_electronic     2010-09-29
_journal_date_accepted     2010-10-21
_journal_name_full     'Acta Crystallographica, Section E'
_journal_year     2010
_journal_volume     66
_journal_issue     11
_journal_page_first     o3006
_journal_page_last     o3006
_journal_paper_category     QO
_journal_coeditor_code     HB5664
_publ_contact_author_name     'Yang Guiqiu'
_publ_contact_author_address
;
Pharmaceutical Division
Shenyang University of Chemical Technology
Shenyang 110142
China
;
_publ_contact_author_email     yangguiqiu@gmail.com
_publ_contact_author_fax     '86 024 89383760'
_publ_contact_author_phone     '86 024 89383903'
_publ_section_title
;
5-Chloromethyl-1,3-dimethyl-1<i>H</i>-pyrazole
;
loop_
    _publ_author_name
    _publ_author_address
    'Yang, Guiqiu'
;
Shenyang University of Chemical Technology
Shenyang 110142
People's Republic of China
;
    'Xu, Hongcai'
;
Pharmaceutical Division
Shenyang University of Chemical Technology
Shenyang 110142
People's Republic of China
;
    'Yang, Huibin'
;
Agrochemicals Division
Shenyang Research Institute of Chemical Industry
Shenyang 110021
People's Republic of China
;
    'Yu, Haibo'
;
Agrochemicals Division
Shenyang Research Institute of Chemical Industry
Shenyang 110021
People's Republic of China
;
