# Supplementary material for: 5-Chloro­methyl-1,3-dimethyl-1H-pyrazole
Source: Acta Crystallogr Sect E Struct Rep Online. 2010 Oct 31;66(Pt 11):o3006. doi: 10.1107/S1600536810042844 (PMC3009082; doi:10.1107/S1600536810042844)
Supplement: Supplementary file 2 [file e-66-o3006-Isup2.hkl]

# 
# h,k,l, Fc-squared, Fo-squared, sigma(Fo-squared) and status flag 
# 
data_I
_shelx_title ' 100621A in P-1' 
_shelx_refln_list_code          4 
_shelx_F_calc_maximum       69.70 
_exptl_crystal_F_000       152.00 
_reflns_d_resolution_high  0.8400 
 
loop_ 
 _symmetry_equiv_pos_as_xyz 
 'x, y, z' 
 '-x, -y, -z' 
 
_cell_length_a     6.5210 
_cell_length_b     7.3111 
_cell_length_c     7.9854 
_cell_angle_alpha  88.383 
_cell_angle_beta   77.563 
_cell_angle_gamma  85.725 
 
_shelx_F_squared_multiplier     1.000 
 
loop_ 
 _refln_index_h 
 _refln_index_k 
 _refln_index_l 
 _refln_F_squared_calc 
 _refln_F_squared_meas 
 _refln_F_squared_sigma 
 _refln_observed_status 
   1   0   0      252.25      260.94      3.40 o 
   2   0   0      446.20      436.30      5.70 o 
   3   0   0      106.30      106.09      1.85 o 
   4   0   0       36.90       33.59      0.70 o 
   5   0   0       78.94       78.66      1.28 o 
   6   0   0       23.21       21.12      0.68 o 
   7   0   0        0.01       -0.17      0.18 o 
  -7   1   0       19.67       16.64      0.94 o 
  -6   1   0        0.39        0.54      0.25 o 
  -5   1   0        0.27        0.19      0.32 o 
  -4   1   0       27.04       32.06      0.66 o 
  -3   1   0      136.74      138.72      2.17 o 
  -2   1   0        5.78        7.00      0.21 o 
  -1   1   0      168.91      180.96      1.72 o 
   0   1   0      648.33      584.17      7.52 o 
   1   1   0      373.35      390.99      5.07 o 
   2   1   0     1110.46     1082.89     13.64 o 
   3   1   0      775.78      783.36     10.24 o 
   4   1   0      116.65      131.69      2.45 o 
   5   1   0       78.99       72.45      1.80 o 
   6   1   0       18.85       22.38      0.78 o 
   7   1   0        4.06        3.93      0.90 o 
  -7   2   0        3.15        3.00      0.51 o 
  -6   2   0       10.73        9.32      0.69 o 
  -5   2   0       63.99       63.71      1.68 o 
  -4   2   0       84.75       95.66      1.51 o 
  -3   2   0       45.40       47.21      0.72 o 
  -2   2   0       14.83       15.36      0.29 o 
  -1   2   0       58.27       61.00      1.11 o 
   0   2   0        0.52        1.32      0.08 o 
   1   2   0      217.09      210.91      1.69 o 
   2   2   0      179.11      179.96      2.78 o 
   3   2   0       16.63       13.92      0.61 o 
   4   2   0       60.56       60.52      1.55 o 
   5   2   0      214.11      207.57      3.75 o 
   6   2   0        1.20        0.42      0.34 o 
   7   2   0        7.60        8.99      0.98 o 
  -6   3   0       10.18        9.38      0.74 o 
  -5   3   0        1.95        1.96      0.38 o 
  -4   3   0       38.00       38.92      1.19 o 
  -3   3   0       17.75       14.51      0.64 o 
  -2   3   0      199.44      202.29      3.14 o 
  -1   3   0        6.18        4.35      0.28 o 
   0   3   0       58.37       60.09      0.62 o 
   1   3   0      205.36      228.62      2.33 o 
   2   3   0       65.85       93.17      0.97 o 
   3   3   0      145.42      156.45      2.77 o 
   4   3   0       73.00       72.44      1.80 o 
   5   3   0       21.59       19.49      0.98 o 
   6   3   0       55.17       56.34      1.84 o 
   7   3   0        6.28        6.72      0.76 o 
  -6   4   0        0.67        0.78      0.43 o 
  -5   4   0        0.23        0.55      0.32 o 
  -4   4   0       65.22       67.29      1.74 o 
  -3   4   0      138.23      149.70      2.73 o 
  -2   4   0       28.29       24.77      0.81 o 
  -1   4   0      609.32      583.01      7.41 o 
   0   4   0      210.69      215.68      1.82 o 
   1   4   0      247.08      246.72      2.08 o 
   2   4   0       62.80       73.56      0.87 o 
   3   4   0        5.88        7.77      0.56 o 
   4   4   0       72.90       66.52      1.77 o 
   5   4   0       64.62       58.79      1.80 o 
   6   4   0        8.31        8.63      0.80 o 
  -5   5   0       12.23       15.17      0.94 o 
  -4   5   0        5.98        4.40      0.51 o 
  -3   5   0        0.94        0.68      0.29 o 
  -2   5   0      114.18      112.53      2.20 o 
  -1   5   0       47.87       41.74      0.80 o 
   0   5   0       11.12        9.68      0.69 o 
   1   5   0      163.53      159.54      1.52 o 
   2   5   0      217.99      211.02      1.96 o 
   3   5   0       38.49       42.65      0.89 o 
   4   5   0       44.28       45.29      1.49 o 
   5   5   0        3.31        1.19      0.41 o 
   6   5   0        5.82        4.94      0.65 o 
  -5   6   0       17.27       18.91      1.05 o 
  -4   6   0       17.16       17.60      0.95 o 
  -3   6   0        0.03        0.30      0.28 o 
  -2   6   0        7.26        6.43      0.37 o 
  -1   6   0        8.59       11.60      0.44 o 
   0   6   0       88.50       97.25      1.43 o 
   1   6   0      122.61      125.61      1.68 o 
   2   6   0       57.21       51.25      0.78 o 
   3   6   0       20.59       22.88      0.53 o 
   4   6   0       36.99       35.64      1.34 o 
   5   6   0        1.10        1.07      0.42 o 
  -4   7   0        1.94        2.68      0.52 o 
  -3   7   0        0.04        0.19      0.19 o 
  -2   7   0        1.47        1.70      0.26 o 
  -1   7   0       30.11       29.25      1.22 o 
   0   7   0        9.59       11.66      0.48 o 
   1   7   0       27.10       27.05      0.72 o 
   2   7   0       11.83       12.69      0.54 o 
   3   7   0       59.64       59.52      1.64 o 
   4   7   0       21.43       24.22      1.17 o 
  -2   8   0        1.71        1.73      0.29 o 
  -1   8   0        3.09        2.96      0.32 o 
   0   8   0       14.35       16.40      0.90 o 
   1   8   0       13.13       13.22      0.56 o 
  -3  -8   1       17.34       19.45      1.04 o 
  -2  -8   1       17.97       17.80      0.96 o 
  -1  -8   1        4.23        5.34      0.58 o 
   1  -8   1       10.23       10.78      0.77 o 
   2  -8   1        7.19        6.51      0.44 o 
  -4  -7   1       12.90       15.01      0.95 o 
  -3  -7   1        6.69        6.87      0.44 o 
  -2  -7   1        1.20        0.83      0.30 o 
  -1  -7   1       66.91       68.90      1.77 o 
   0  -7   1       17.16       17.43      1.03 o 
   1  -7   1        0.17        0.25      0.17 o 
   2  -7   1       68.44       68.12      2.55 o 
   3  -7   1        1.31        1.56      0.37 o 
   4  -7   1        1.75        1.28      0.44 o 
  -5  -6   1       18.28       24.37      1.25 o 
  -4  -6   1        4.38        4.12      0.56 o 
  -3  -6   1        1.31        1.65      0.52 o 
  -2  -6   1      205.68      204.40      2.48 o 
  -1  -6   1       18.49       19.19      0.83 o 
   0  -6   1       75.16       73.71      1.19 o 
   1  -6   1       41.54       38.80      0.83 o 
   2  -6   1        5.81        5.81      0.92 o 
   3  -6   1        0.08        0.22      0.30 o 
   4  -6   1        1.59        1.15      0.39 o 
   5  -6   1        5.24        5.88      0.67 o 
  -6  -5   1        2.15        2.18      0.53 o 
  -5  -5   1       12.81       11.00      0.83 o 
  -4  -5   1       68.02       65.67      1.84 o 
  -3  -5   1       55.98       52.48      1.02 o 
  -2  -5   1      126.33      130.61      2.03 o 
  -1  -5   1       57.20       62.31      0.79 o 
   0  -5   1        9.91       10.08      0.36 o 
   1  -5   1      197.54      193.41      2.26 o 
   2  -5   1       50.68       53.21      1.42 o 
   3  -5   1       64.06       57.48      1.55 o 
   4  -5   1      111.25      106.46      2.38 o 
   5  -5   1        0.00       -0.18      0.30 o 
  -6  -4   1        9.08        8.41      0.78 o 
  -5  -4   1       49.65       50.74      1.66 o 
  -4  -4   1        7.46       10.10      0.67 o 
  -3  -4   1       40.14       43.06      1.27 o 
  -2  -4   1      101.94       96.78      1.06 o 
  -1  -4   1        4.31        6.33      0.35 o 
   0  -4   1       47.54       45.63      0.58 o 
   1  -4   1      121.00      129.09      1.39 o 
   2  -4   1        4.89        6.48      0.46 o 
   3  -4   1      116.28      118.24      2.32 o 
   4  -4   1       11.19       13.72      0.78 o 
   5  -4   1       37.48       41.42      1.44 o 
   6  -4   1       21.21       25.87      1.26 o 
  -7  -3   1        0.44        0.23      0.39 o 
  -6  -3   1        0.11       -0.02      0.32 o 
  -5  -3   1        0.22        0.09      0.24 o 
  -4  -3   1      242.00      235.07      4.01 o 
  -3  -3   1        1.30        0.41      0.20 o 
  -2  -3   1      356.64      352.43      3.55 o 
  -1  -3   1      235.10      249.49      2.04 o 
   0  -3   1      206.44      213.65      1.75 o 
   1  -3   1       36.20       31.55      0.45 o 
   2  -3   1        0.16       -0.10      0.13 o 
   3  -3   1      101.26       98.93      1.97 o 
   4  -3   1       23.06       23.05      0.90 o 
   5  -3   1        0.02       -0.03      0.21 o 
   6  -3   1       15.84       17.08      0.97 o 
   7  -3   1        0.65        0.77      0.38 o 
  -7  -2   1       19.45       22.21      1.23 o 
  -6  -2   1        7.94        8.23      0.73 o 
  -5  -2   1        9.70        8.55      0.67 o 
  -4  -2   1       58.65       57.66      1.53 o 
  -1  -2   1      781.06      830.71      7.40 o 
   0  -2   1      397.67      397.66      2.98 o 
   1  -2   1      307.76      298.41      2.78 o 
   2  -2   1        3.04        0.96      0.08 o 
   3  -2   1        0.02        0.22      0.09 o 
   4  -2   1        0.87        0.79      0.16 o 
   5  -2   1        0.03       -0.13      0.16 o 
   6  -2   1       25.73       23.21      1.05 o 
   7  -2   1        0.16        0.36      0.30 o 
  -7  -1   1        0.05       -0.01      0.28 o 
  -6  -1   1       52.34       47.99      1.57 o 
  -5  -1   1       88.21       85.59      2.02 o 
  -4  -1   1        3.65        2.52      0.35 o 
  -3  -1   1       63.91       81.59      1.63 o 
  -2  -1   1       93.92       91.74      1.60 o 
  -1  -1   1      313.62      287.21      2.72 o 
   0  -1   1     1050.14     1053.86     15.59 o 
   1  -1   1     1780.34     1684.78     22.68 o 
   2  -1   1      838.50      876.95     10.87 o 
   3  -1   1      553.23      645.10      5.95 o 
   4  -1   1      102.55       96.89      1.31 o 
   5  -1   1        0.20        0.19      0.36 o 
   6  -1   1       40.87       38.21      0.90 o 
   7  -1   1        6.52        6.14      0.62 o 
  -7   0   1        3.52        3.75      0.38 o 
  -6   0   1       43.55       42.05      1.50 o 
  -5   0   1       15.20       15.34      0.54 o 
  -4   0   1       79.45       83.36      1.75 o 
  -3   0   1       87.27       82.76      1.57 o 
  -2   0   1      135.03      129.84      2.00 o 
  -1   0   1      465.03      486.64      6.14 o 
   0   0   1       31.36       26.83      0.48 o 
   1   0   1      711.71      744.57      9.26 o 
   2   0   1     1856.94     1877.66     16.43 o 
   3   0   1        0.06        0.06      0.08 o 
   4   0   1      154.53      132.19      1.66 o 
   5   0   1       97.28      106.59      1.53 o 
   6   0   1      113.04      108.88      3.82 o 
   7   0   1        2.27        2.74      0.34 o 
  -7   1   1        0.11        0.10      0.27 o 
  -6   1   1       15.40       14.23      0.56 o 
  -5   1   1        4.04        2.99      0.28 o 
  -4   1   1       64.52       73.00      1.39 o 
  -3   1   1      453.93      431.49      4.18 o 
  -2   1   1        2.21        2.74      0.16 o 
  -1   1   1     4858.30     4472.94     58.63 o 
   0   1   1      175.80      178.86      1.71 o 
   1   1   1      504.95      509.98      4.63 o 
   2   1   1       41.20       37.21      0.84 o 
   3   1   1      194.76      183.17      2.89 o 
   4   1   1      122.63      138.60      2.51 o 
   5   1   1       91.80       89.09      1.39 o 
   6   1   1        0.01       -0.18      0.15 o 
   7   1   1       17.68       16.57      1.94 o 
  -7   2   1        3.19        3.56      0.54 o 
  -6   2   1       31.83       31.70      1.26 o 
  -5   2   1       35.23       38.63      1.28 o 
  -4   2   1       12.32       10.64      0.55 o 
  -3   2   1        0.98        1.14      0.13 o 
  -2   2   1      333.20      299.06      2.87 o 
  -1   2   1       30.77       31.02      0.41 o 
   0   2   1      143.58      144.78      1.41 o 
   1   2   1      327.28      350.49      2.67 o 
   2   2   1      487.84      529.31      4.97 o 
   3   2   1       27.34       39.65      1.05 o 
   4   2   1        2.40        2.68      0.37 o 
   5   2   1        4.12        5.68      0.55 o 
   6   2   1       11.14       13.59      0.85 o 
   7   2   1       21.69       23.53      0.79 o 
  -6   3   1       37.38       38.12      1.42 o 
  -5   3   1        4.18        2.72      0.44 o 
  -4   3   1        7.31        8.21      0.58 o 
  -3   3   1       74.94       84.32      1.76 o 
  -2   3   1      302.98      315.13      3.01 o 
  -1   3   1      359.76      379.65      3.49 o 
   0   3   1      530.03      507.88      5.72 o 
   1   3   1      280.38      272.48      3.03 o 
   2   3   1       86.70       73.14      1.68 o 
   3   3   1       26.04       27.10      0.91 o 
   4   3   1      157.95      168.02      3.08 o 
   5   3   1       30.26       28.51      1.16 o 
   6   3   1       19.29       14.50      0.93 o 
   7   3   1        2.52        3.10      0.59 o 
  -6   4   1        0.10        0.11      0.32 o 
  -5   4   1       16.59       18.34      0.96 o 
  -4   4   1        5.86        4.64      0.51 o 
  -3   4   1       56.75       56.49      1.43 o 
  -2   4   1        0.73        1.47      0.24 o 
  -1   4   1       39.19       41.95      0.74 o 
   0   4   1      176.09      187.86      1.61 o 
   1   4   1      217.87      199.22      1.72 o 
   2   4   1      207.90      192.53      1.73 o 
   3   4   1      430.11      452.30      4.60 o 
   4   4   1        4.30        5.37      0.53 o 
   5   4   1       66.46       70.07      1.97 o 
   6   4   1        6.46        7.00      0.73 o 
   7   4   1        0.00       -0.25      0.38 o 
  -5   5   1        1.90        2.23      0.49 o 
  -4   5   1       60.99       64.10      1.75 o 
  -3   5   1        0.16        0.59      0.28 o 
  -2   5   1      119.93      108.11      2.26 o 
  -1   5   1       53.00       59.93      1.01 o 
   0   5   1        8.01        6.19      0.41 o 
   1   5   1      118.13      114.65      1.17 o 
   2   5   1       51.91       56.09      0.76 o 
   3   5   1      133.07      130.90      1.79 o 
   4   5   1      188.40      183.57      3.45 o 
   5   5   1       15.79       19.69      1.04 o 
   6   5   1       13.91       14.44      0.97 o 
  -4   6   1        4.65        4.79      0.57 o 
  -3   6   1       17.07       17.42      0.86 o 
  -2   6   1        7.69        6.77      0.44 o 
  -1   6   1        0.79        1.22      0.19 o 
   0   6   1       23.99       23.09      0.61 o 
   1   6   1       82.03       81.15      2.53 o 
   2   6   1        9.54        8.77      0.31 o 
   3   6   1        0.73        0.96      0.54 o 
   4   6   1        1.68        1.71      0.42 o 
   5   6   1       35.24       36.65      1.45 o 
  -3   7   1       13.39       13.85      0.60 o 
  -2   7   1       25.95       27.54      0.96 o 
  -1   7   1       45.15       45.10      0.97 o 
   0   7   1       20.71       22.61      1.38 o 
   1   7   1       10.94        9.43      0.64 o 
   2   7   1       17.16       15.86      0.82 o 
   3   7   1        3.47        2.81      0.41 o 
   4   7   1        2.07        2.16      0.48 o 
   5   7   1        0.01        0.19      0.39 o 
  -2   8   1        3.77        2.77      0.47 o 
  -1   8   1       26.88       26.05      1.17 o 
   0   8   1       11.07       12.83      0.79 o 
   1   8   1       12.43       15.49      0.87 o 
   2   8   1       86.26       88.19      2.25 o 
   3   8   1        8.66        8.50      0.71 o 
  -2  -8   2        0.12        0.31      0.33 o 
  -1  -8   2        2.66        3.43      0.52 o 
   0  -8   2        6.96        7.28      0.68 o 
   1  -8   2        0.84        1.76      0.44 o 
   2  -8   2        0.08        0.45      0.36 o 
  -4  -7   2       25.84       26.05      1.24 o 
  -3  -7   2       15.36       15.91      0.65 o 
  -2  -7   2        0.52        0.25      0.28 o 
  -1  -7   2        8.38        6.36      0.60 o 
   0  -7   2        0.23        0.35      0.27 o 
   1  -7   2       69.47       68.80      1.86 o 
   2  -7   2       13.33       12.47      0.81 o 
   3  -7   2        0.09        0.45      0.45 o 
   4  -7   2        0.09       -0.10      0.36 o 
  -5  -6   2       17.10       17.23      1.08 o 
  -4  -6   2       15.45       12.27      0.82 o 
  -3  -6   2        2.40        3.81      0.34 o 
  -2  -6   2       67.48       66.01      1.20 o 
  -1  -6   2      143.45      148.85      2.86 o 
   0  -6   2        8.09        7.03      0.56 o 
   1  -6   2       67.91       67.08      1.15 o 
   2  -6   2        5.29        6.21      0.47 o 
   3  -6   2       24.19       23.64      1.07 o 
   4  -6   2       34.22       33.69      1.34 o 
   5  -6   2       14.85       12.87      0.91 o 
  -5  -5   2        8.89        8.38      0.74 o 
  -4  -5   2        3.02        3.93      0.51 o 
  -3  -5   2      154.85      145.26      2.02 o 
  -2  -5   2       75.55       79.77      1.27 o 
  -1  -5   2       11.40       10.45      0.39 o 
   0  -5   2       52.77       56.12      0.73 o 
   1  -5   2       11.18       12.68      0.42 o 
   2  -5   2       14.49       12.74      0.69 o 
   3  -5   2        1.60        1.96      0.39 o 
   4  -5   2       16.15       16.28      0.88 o 
   5  -5   2        0.76        0.46      0.35 o 
  -6  -4   2        0.00       -0.22      0.32 o 
  -5  -4   2       11.43        9.52      0.75 o 
  -4  -4   2        3.35        2.73      0.42 o 
  -3  -4   2        0.12        0.99      0.27 o 
  -2  -4   2        2.05        1.87      0.27 o 
  -1  -4   2       83.15       83.81      0.91 o 
   0  -4   2      553.99      579.78      4.43 o 
   1  -4   2       97.53       93.14      1.14 o 
   2  -4   2        7.60        7.23      0.49 o 
   3  -4   2      130.66      125.45      2.46 o 
   4  -4   2        1.57        2.27      0.37 o 
   5  -4   2       23.04       24.38      1.08 o 
   6  -4   2       10.04        9.34      0.80 o 
  -6  -3   2       15.51       15.58      0.97 o 
  -5  -3   2        0.01        0.05      0.27 o 
  -4  -3   2        3.93        3.77      0.45 o 
  -3  -3   2        2.44        3.13      0.35 o 
  -2  -3   2      181.59      198.51      2.24 o 
  -1  -3   2       10.85        8.03      0.20 o 
   0  -3   2        9.87        5.38      0.27 o 
   1  -3   2        0.06        1.28      0.10 o 
   2  -3   2      482.53      512.45      4.74 o 
   3  -3   2        0.24        1.75      0.12 o 
   4  -3   2        1.45        1.67      0.33 o 
   5  -3   2       42.15       41.74      1.39 o 
   6  -3   2        0.68        0.77      0.35 o 
   7  -3   2        1.08        0.79      0.40 o 
  -6  -2   2        2.52        3.33      0.52 o 
  -5  -2   2      224.32      210.82      3.86 o 
  -4  -2   2       33.97       31.57      1.09 o 
  -3  -2   2       70.64       65.08      1.50 o 
  -2  -2   2      347.14      373.89      5.21 o 
  -1  -2   2      173.48      184.57      2.41 o 
   0  -2   2        0.09        0.24      0.06 o 
   1  -2   2      729.31      718.33      6.49 o 
   2  -2   2       13.11       11.11      0.26 o 
   3  -2   2      302.53      338.73      3.32 o 
   4  -2   2       72.30       77.74      1.10 o 
   5  -2   2       47.61       55.68      1.54 o 
   6  -2   2        0.46        1.07      0.35 o 
   7  -2   2        1.48        1.54      0.44 o 
  -7  -1   2        0.36        0.52      0.35 o 
  -6  -1   2       30.38       29.20      1.21 o 
  -5  -1   2       17.88       17.59      0.87 o 
  -4  -1   2      205.41      202.62      3.42 o 
  -3  -1   2      339.59      318.55      4.67 o 
  -2  -1   2      242.29      236.42      3.43 o 
  -1  -1   2      463.16      469.82      4.35 o 
   0  -1   2      310.68      299.43      2.81 o 
   1  -1   2       44.57       44.69      0.58 o 
   2  -1   2       51.45       43.97      0.62 o 
   3  -1   2       33.38       35.66      0.61 o 
   4  -1   2       59.41       47.16      0.86 o 
   5  -1   2        0.45        1.45      0.21 o 
   6  -1   2       19.03       18.36      0.80 o 
   7  -1   2       26.70       27.90      1.22 o 
  -7   0   2        0.14       -0.24      0.18 o 
  -6   0   2       14.60       13.50      0.57 o 
  -5   0   2        1.06        0.84      0.29 o 
  -4   0   2        1.79        1.80      0.28 o 
  -3   0   2        0.03        1.02      0.19 o 
  -2   0   2      104.18      108.02      1.77 o 
  -1   0   2      913.82      909.31     11.34 o 
   0   0   2     2320.50     2297.82     73.67 o 
   1   0   2      692.88      708.64      6.29 o 
   2   0   2      555.94      608.29      5.51 o 
   3   0   2       88.48       89.73      1.12 o 
   4   0   2       97.23      105.57      1.41 o 
   5   0   2       70.30       72.37      1.19 o 
   6   0   2       43.56       43.06      2.04 o 
   7   0   2        0.10        0.39      0.23 o 
  -6   1   2        0.75        0.84      0.34 o 
  -5   1   2       13.44       12.14      0.77 o 
  -4   1   2       17.00       17.80      0.72 o 
  -3   1   2       19.28       18.35      0.61 o 
  -2   1   2      240.46      232.02      3.23 o 
  -1   1   2      226.65      243.00      3.26 o 
   0   1   2     1980.60     1972.95     32.35 o 
   1   1   2     1554.85     1571.14     22.66 o 
   2   1   2       46.72       47.57      0.63 o 
   3   1   2       72.12       76.72      1.34 o 
   4   1   2      214.11      224.84      3.09 o 
   5   1   2       99.27      107.60      1.54 o 
   6   1   2        2.81        2.97      0.40 o 
   7   1   2        7.39        6.76      1.00 o 
  -6   2   2       16.38       15.41      0.91 o 
  -5   2   2       39.44       37.14      1.25 o 
  -4   2   2      112.72      111.57      1.50 o 
  -3   2   2       18.23       23.26      0.50 o 
  -2   2   2       13.73       16.88      0.36 o 
  -1   2   2       50.93       66.47      0.79 o 
   0   2   2     3198.59     3072.65     50.53 o 
   1   2   2      265.44      248.43      2.47 o 
   2   2   2      225.97      238.47      2.46 o 
   3   2   2       57.66       52.46      1.23 o 
   4   2   2       62.58       60.55      1.50 o 
   5   2   2        8.14        6.75      0.37 o 
   6   2   2        0.44        0.14      0.17 o 
   7   2   2        5.35        5.34      0.42 o 
  -6   3   2        3.47        3.38      0.52 o 
  -5   3   2        5.00        5.76      0.58 o 
  -4   3   2        3.72        3.46      0.41 o 
  -3   3   2       99.47       92.23      1.87 o 
  -2   3   2       30.41       28.86      0.60 o 
  -1   3   2       44.13       43.19      0.52 o 
   0   3   2       22.28       25.76      0.36 o 
   1   3   2       18.06       18.10      0.28 o 
   2   3   2      155.42      164.51      1.88 o 
   3   3   2      425.88      415.33      4.21 o 
   4   3   2       92.23       91.28      2.01 o 
   5   3   2       15.91       16.10      0.87 o 
   6   3   2       69.11       72.39      2.04 o 
   7   3   2        0.06        0.46      0.25 o 
  -5   4   2       13.35       11.87      0.79 o 
  -4   4   2       22.34       25.88      1.03 o 
  -3   4   2      102.41      105.87      2.13 o 
  -2   4   2       79.27       78.86      1.61 o 
  -1   4   2      148.67      160.10      2.05 o 
   0   4   2      110.83      111.20      1.06 o 
   1   4   2       85.41       84.40      0.87 o 
   2   4   2       65.27       69.95      0.80 o 
   3   4   2        2.09        2.66      0.24 o 
   4   4   2       58.57       60.59      1.63 o 
   5   4   2      218.43      216.88      3.98 o 
   6   4   2        1.37        1.07      0.40 o 
   7   4   2       12.91       15.65      1.08 o 
  -5   5   2        0.37        0.55      0.39 o 
  -4   5   2        1.91        1.54      0.38 o 
  -3   5   2        0.72        0.92      0.31 o 
  -2   5   2       57.48       55.82      1.01 o 
  -1   5   2       12.84       14.29      0.45 o 
   0   5   2       98.71       87.93      1.23 o 
   1   5   2       25.75       25.16      0.56 o 
   2   5   2      251.54      252.04      2.78 o 
   3   5   2        0.21        0.12      0.20 o 
   4   5   2       21.09       21.17      0.97 o 
   5   5   2        3.44        3.17      0.52 o 
   6   5   2       11.65       14.28      0.97 o 
  -4   6   2        6.22        5.87      0.61 o 
  -3   6   2        1.67        2.23      0.28 o 
  -2   6   2        0.16       -0.17      0.11 o 
  -1   6   2       42.35       45.04      0.90 o 
   0   6   2      115.39      116.08      2.46 o 
   1   6   2       57.34       56.26      1.53 o 
   2   6   2       19.55       19.26      0.56 o 
   3   6   2       61.11       59.35      1.12 o 
   4   6   2        0.12        0.03      0.16 o 
   5   6   2        0.45        0.30      0.36 o 
   6   6   2        0.02       -0.38      0.34 o 
  -3   7   2        1.49        0.98      0.35 o 
  -2   7   2        6.59        6.88      0.62 o 
  -1   7   2        0.67        0.72      0.28 o 
   0   7   2        0.66        0.52      0.27 o 
   1   7   2       12.44       11.01      0.70 o 
   2   7   2       33.94       33.21      1.24 o 
   3   7   2       36.03       36.17      1.35 o 
   4   7   2       28.98       31.39      0.90 o 
   5   7   2       20.29       21.47      1.12 o 
  -1   8   2        0.24        0.07      0.23 o 
   0   8   2        0.21        0.38      0.31 o 
   1   8   2       41.27       40.06      1.47 o 
   2   8   2        7.22        6.21      0.62 o 
   3   8   2        6.30        7.04      0.69 o 
  -1  -8   3        0.21        0.19      0.35 o 
   0  -8   3        1.14        0.97      0.39 o 
   1  -8   3        0.12        0.28      0.33 o 
  -3  -7   3        8.19        8.08      0.51 o 
  -2  -7   3       16.29       18.60      0.99 o 
  -1  -7   3       29.40       32.07      1.26 o 
   0  -7   3        7.29        9.14      0.72 o 
   1  -7   3        0.77        0.54      0.32 o 
   2  -7   3       12.26        9.75      0.77 o 
   3  -7   3        0.44        0.55      0.36 o 
  -4  -6   3        4.72        5.81      0.64 o 
  -3  -6   3       10.78       10.05      1.04 o 
  -2  -6   3       58.86       50.34      1.17 o 
  -1  -6   3        2.51        2.71      0.43 o 
   0  -6   3       85.38       83.43      2.01 o 
   1  -6   3       67.10       64.66      1.73 o 
   2  -6   3        7.24        6.64      0.58 o 
   3  -6   3        6.14        5.76      0.62 o 
   4  -6   3        1.17        2.08      0.47 o 
   5  -6   3        0.65        0.27      0.40 o 
  -5  -5   3        0.62        0.03      0.31 o 
  -4  -5   3        0.52        1.17      0.35 o 
  -3  -5   3        2.58        2.61      0.50 o 
  -2  -5   3      153.99      151.06      2.02 o 
  -1  -5   3       48.34       44.55      0.88 o 
   0  -5   3        0.05        0.11      0.11 o 
   1  -5   3       20.75       27.28      1.01 o 
   2  -5   3      124.51      121.28      2.48 o 
   3  -5   3       69.06       71.15      1.85 o 
   4  -5   3       35.66       32.90      1.26 o 
   5  -5   3        0.01        0.23      0.28 o 
  -5  -4   3       14.54       15.57      0.94 o 
  -4  -4   3       18.06       17.58      0.91 o 
  -3  -4   3       20.91       22.30      0.92 o 
  -2  -4   3       37.92       40.48      0.83 o 
  -1  -4   3        3.46        3.19      0.23 o 
   0  -4   3        1.61        1.11      0.14 o 
   1  -4   3        5.41        5.67      0.46 o 
   2  -4   3       25.80       24.67      0.91 o 
   3  -4   3        1.28        1.43      0.31 o 
   4  -4   3        5.36        4.20      0.48 o 
   5  -4   3       40.44       39.61      1.39 o 
   6  -4   3       10.18        7.57      0.71 o 
  -6  -3   3        0.23        0.04      0.32 o 
  -5  -3   3        3.37        3.65      0.52 o 
  -4  -3   3       73.17       69.26      1.82 o 
  -3  -3   3       98.59       93.05      2.02 o 
  -2  -3   3      111.57      116.33      1.55 o 
  -1  -3   3      423.89      437.99      4.29 o 
   0  -3   3       15.47       14.92      0.50 o 
   1  -3   3      106.73      118.03      1.38 o 
   2  -3   3        0.25        0.42      0.09 o 
   3  -3   3        0.63        0.03      0.09 o 
   4  -3   3      184.78      195.14      3.42 o 
   5  -3   3        3.62        3.23      0.44 o 
   6  -3   3        0.32        0.36      0.32 o 
  -6  -2   3        0.65        0.21      0.34 o 
  -5  -2   3       15.84       15.09      0.86 o 
  -4  -2   3        1.61        2.41      0.37 o 
  -3  -2   3      194.23      204.11      3.41 o 
  -2  -2   3       61.18       54.11      1.25 o 
  -1  -2   3      174.60      151.24      1.71 o 
   0  -2   3      109.05       94.69      1.14 o 
   1  -2   3      449.47      457.24      6.28 o 
   2  -2   3       71.23       56.89      0.80 o 
   3  -2   3       88.77       93.76      1.18 o 
   4  -2   3       19.93       17.74      0.46 o 
   5  -2   3       34.85       35.22      1.20 o 
   6  -2   3        2.63        3.10      0.47 o 
   7  -2   3        3.95        4.86      0.61 o 
  -6  -1   3       40.57       39.06      1.47 o 
  -5  -1   3       15.15       14.68      0.81 o 
  -4  -1   3       20.11       17.71      0.80 o 
  -3  -1   3      121.22      122.90      2.27 o 
  -2  -1   3      167.05      165.98      2.63 o 
  -1  -1   3       66.27       63.78      1.22 o 
   0  -1   3      655.35      642.58      5.85 o 
   1  -1   3      294.16      290.93      2.80 o 
   2  -1   3      527.83      528.47      4.89 o 
   3  -1   3      230.04      241.34      2.50 o 
   4  -1   3       51.38       58.08      0.93 o 
   5  -1   3        1.71        1.29      0.20 o 
   6  -1   3       42.00       43.49      0.94 o 
   7  -1   3        0.69        0.90      0.35 o 
  -6   0   3        4.72        5.64      0.61 o 
  -5   0   3        4.66        5.45      0.52 o 
  -4   0   3       65.84       64.40      1.57 o 
  -3   0   3        9.10        6.65      0.40 o 
  -2   0   3        2.52        3.03      0.26 o 
  -1   0   3        9.91        6.41      0.31 o 
   0   0   3       59.04       46.82      0.49 o 
   1   0   3       83.34       85.20      0.79 o 
   2   0   3       62.34       51.64      0.71 o 
   3   0   3       48.84       42.18      0.81 o 
   4   0   3       37.17       40.69      0.74 o 
   5   0   3       55.73       55.24      0.99 o 
   6   0   3       96.67       92.02      1.47 o 
   7   0   3        3.63        3.70      0.36 o 
  -6   1   3        2.75        2.59      0.45 o 
  -5   1   3       23.09       22.07      0.66 o 
  -4   1   3       14.71       12.53      0.61 o 
  -3   1   3       62.11       63.05      1.34 o 
  -2   1   3      104.29       94.56      1.65 o 
  -1   1   3      304.32      348.04      3.34 o 
   0   1   3       33.16       32.61      0.51 o 
   1   1   3      312.33      323.23      5.75 o 
   2   1   3        3.06        3.18      0.15 o 
   3   1   3      602.08      617.95      5.73 o 
   4   1   3       79.84       87.81      1.21 o 
   5   1   3       22.64       19.71      0.56 o 
   6   1   3        5.70        4.31      0.33 o 
   7   1   3        4.29        4.90      0.40 o 
  -6   2   3       23.51       21.74      1.05 o 
  -5   2   3       18.17       18.25      0.88 o 
  -4   2   3       26.76       27.46      0.66 o 
  -3   2   3       42.18       36.53      0.69 o 
  -2   2   3      244.29      260.05      3.23 o 
  -1   2   3      240.18      264.38      2.15 o 
   0   2   3      271.91      260.12      2.60 o 
   1   2   3      234.74      252.60      2.59 o 
   2   2   3       74.09       84.87      1.57 o 
   3   2   3        5.96       11.75      0.32 o 
   4   2   3        4.08        4.10      0.28 o 
   5   2   3       25.44       24.84      0.63 o 
   6   2   3       84.26       83.07      2.48 o 
   7   2   3        0.73        0.83      0.40 o 
  -6   3   3       16.89       16.27      0.98 o 
  -5   3   3        9.91        8.97      0.68 o 
  -4   3   3       12.20       13.18      0.72 o 
  -3   3   3       76.19       73.32      1.63 o 
  -2   3   3       36.88       48.87      0.75 o 
  -1   3   3     1136.98     1079.31      7.94 o 
   0   3   3      246.16      255.59      2.09 o 
   1   3   3      104.82      108.16      1.34 o 
   2   3   3       13.78       15.45      0.43 o 
   3   3   3        2.50        3.53      0.25 o 
   4   3   3       13.32       14.67      0.72 o 
   5   3   3       45.83       44.34      1.41 o 
   6   3   3        1.72        1.50      0.42 o 
   7   3   3        4.94        3.54      0.59 o 
  -5   4   3        0.01        0.62      0.35 o 
  -4   4   3        6.93        6.88      0.59 o 
  -3   4   3        4.80        3.46      0.38 o 
  -2   4   3        0.41        0.39      0.17 o 
  -1   4   3        2.74        2.06      0.13 o 
   0   4   3       65.77       67.83      0.76 o 
   1   4   3      175.46      168.73      1.94 o 
   2   4   3      346.12      348.66      3.97 o 
   3   4   3      249.19      234.91      2.70 o 
   4   4   3        1.43        2.22      0.37 o 
   5   4   3       62.43       65.19      1.81 o 
   6   4   3        0.34        0.25      0.30 o 
   7   4   3       13.12       15.88      1.06 o 
  -4   5   3        5.14        4.33      0.54 o 
  -3   5   3        0.06        0.50      0.19 o 
  -2   5   3        0.14        0.01      0.12 o 
  -1   5   3        0.39        0.48      0.21 o 
   0   5   3        3.84        3.05      0.37 o 
   1   5   3       55.35       55.28      0.92 o 
   2   5   3       39.80       40.14      0.81 o 
   3   5   3       11.63        8.00      0.38 o 
   4   5   3      223.96      234.35      2.89 o 
   5   5   3        1.36        2.25      0.43 o 
   6   5   3        5.04        6.66      0.70 o 
  -4   6   3        0.01        0.31      0.34 o 
  -3   6   3       27.22       26.09      1.17 o 
  -2   6   3        0.12        0.10      0.18 o 
  -1   6   3        1.39        1.25      0.32 o 
   0   6   3        2.28        2.61      0.38 o 
   1   6   3        6.21        4.89      0.47 o 
   2   6   3       20.16       18.19      0.55 o 
   3   6   3       10.78        9.56      0.45 o 
   4   6   3        0.40        0.28      0.18 o 
   5   6   3       37.91       37.07      1.40 o 
  -2   7   3       30.95       31.10      1.30 o 
  -1   7   3       56.07       56.40      1.76 o 
   0   7   3       12.78       12.76      0.78 o 
   1   7   3        1.99        1.51      0.36 o 
   2   7   3        0.01       -0.14      0.19 o 
   3   7   3       23.76       24.07      1.13 o 
   4   7   3       20.85       16.88      0.66 o 
  -1   8   3        1.11        0.95      0.36 o 
   0   8   3       18.56       20.60      1.11 o 
   1   8   3       32.33       33.38      1.39 o 
   2   8   3       45.31       48.18      1.69 o 
   3   8   3        6.68        7.13      0.73 o 
  -2  -7   4        0.53        0.88      0.39 o 
  -1  -7   4        1.72        1.60      0.41 o 
   0  -7   4        2.82        3.15      0.49 o 
   1  -7   4       15.50       13.35      0.89 o 
   2  -7   4       19.04       20.97      1.09 o 
   3  -7   4        1.00        0.99      0.41 o 
  -4  -6   4        1.47        1.50      0.43 o 
  -3  -6   4        5.89        6.55      1.44 o 
  -2  -6   4       23.65       25.56      0.77 o 
  -1  -6   4        6.54        6.36      0.60 o 
   0  -6   4        0.78        1.25      0.35 o 
   1  -6   4       15.64       12.20      0.76 o 
   2  -6   4        1.81        2.85      0.46 o 
   3  -6   4       15.79       16.01      0.91 o 
   4  -6   4       12.61       15.50      0.94 o 
  -4  -5   4       17.07       17.53      0.98 o 
  -3  -5   4       54.42       53.29      1.62 o 
  -2  -5   4        0.53        0.87      0.20 o 
  -1  -5   4        0.56        0.44      0.16 o 
   0  -5   4       77.01       74.24      1.18 o 
   1  -5   4       67.43       66.29      1.70 o 
   2  -5   4        2.24        3.18      0.44 o 
   3  -5   4        0.74       -0.07      0.23 o 
   4  -5   4        2.45        2.38      0.44 o 
   5  -5   4        0.69        0.09      0.32 o 
  -5  -4   4        0.28        0.37      0.29 o 
  -4  -4   4       13.04       10.83      0.74 o 
  -3  -4   4       15.10       13.20      0.75 o 
  -2  -4   4       60.17       52.70      1.02 o 
  -1  -4   4      115.29      114.57      1.58 o 
   0  -4   4       16.19       15.65      0.46 o 
   1  -4   4      119.45      114.27      1.47 o 
   2  -4   4       13.31       11.66      0.36 o 
   3  -4   4        3.90        2.15      0.38 o 
   4  -4   4       33.86       37.99      1.31 o 
   5  -4   4        4.37        4.29      0.54 o 
   6  -4   4        0.32        0.43      0.33 o 
  -5  -3   4        0.14       -0.03      0.27 o 
  -4  -3   4        0.11       -0.10      0.18 o 
  -3  -3   4       50.74       48.41      1.42 o 
  -2  -3   4       75.14       70.19      1.17 o 
  -1  -3   4       48.66       46.37      0.84 o 
   0  -3   4        0.08       -0.05      0.07 o 
   1  -3   4      111.52      112.19      1.40 o 
   2  -3   4       56.10       51.91      0.82 o 
   3  -3   4        6.72        6.73      0.28 o 
   4  -3   4       44.56       38.00      1.23 o 
   5  -3   4       19.01       16.18      0.86 o 
   6  -3   4       13.23       13.66      0.87 o 
  -6  -2   4        1.43        1.19      0.44 o 
  -5  -2   4       38.29       39.09      1.44 o 
  -4  -2   4       59.53       66.61      1.81 o 
  -3  -2   4       23.37       25.09      0.95 o 
  -2  -2   4       96.18      102.51      1.97 o 
  -1  -2   4       21.68       19.02      0.47 o 
   0  -2   4      273.05      295.64      3.00 o 
   1  -2   4      250.68      246.20      2.54 o 
   2  -2   4        1.04        0.04      0.08 o 
   3  -2   4      379.33      399.46      4.79 o 
   4  -2   4       32.96       33.12      1.18 o 
   5  -2   4        3.71        3.14      0.26 o 
   6  -2   4       15.64       16.11      0.90 o 
   7  -2   4        0.28        0.33      0.36 o 
  -6  -1   4        7.35        6.97      0.70 o 
  -5  -1   4        7.20        7.38      0.65 o 
  -4  -1   4       33.54       35.41      1.22 o 
  -3  -1   4       23.27       23.60      0.88 o 
  -2  -1   4        2.56        2.75      0.29 o 
  -1  -1   4      147.05      153.40      1.77 o 
   0  -1   4       27.38       28.43      0.53 o 
   1  -1   4       77.99       81.90      1.03 o 
   2  -1   4      270.15      273.55      2.85 o 
   3  -1   4        0.02        0.33      0.11 o 
   4  -1   4       49.23       51.22      0.87 o 
   5  -1   4       18.23       17.54      0.54 o 
   6  -1   4       22.10       23.98      1.03 o 
   7  -1   4        4.47        4.24      0.56 o 
  -6   0   4        1.29        0.57      0.35 o 
  -5   0   4       66.58       62.62      1.75 o 
  -4   0   4        3.28        4.27      0.43 o 
  -3   0   4       36.57       38.85      1.13 o 
  -2   0   4       93.43       95.51      1.81 o 
  -1   0   4       59.34       61.83      0.83 o 
   0   0   4       58.95       65.02      0.68 o 
   1   0   4      103.30       95.16      0.90 o 
   2   0   4       27.70       35.15      0.89 o 
   3   0   4       11.29       13.98      0.38 o 
   4   0   4        7.13       10.49      0.38 o 
   5   0   4      101.91      102.40      1.68 o 
   6   0   4        4.26        6.29      0.70 o 
   7   0   4        0.80        1.00      0.25 o 
  -6   1   4        3.61        4.07      0.56 o 
  -5   1   4        1.59        1.28      0.40 o 
  -4   1   4       37.61       33.77      1.09 o 
  -3   1   4       86.68       86.50      1.74 o 
  -2   1   4       96.68       83.47      1.61 o 
  -1   1   4       89.60       81.76      1.07 o 
   0   1   4       18.85       19.71      0.42 o 
   1   1   4       60.11       53.90      0.68 o 
   2   1   4        0.07        0.14      0.07 o 
   3   1   4        6.96        3.69      0.25 o 
   4   1   4       23.58       27.35      0.59 o 
   5   1   4       15.60       14.51      0.48 o 
   6   1   4        0.18       -0.01      0.25 o 
   7   1   4       12.15       11.34      0.79 o 
  -5   2   4       14.36       13.20      0.78 o 
  -4   2   4       10.38       10.32      0.49 o 
  -3   2   4        1.88        1.40      0.18 o 
  -2   2   4        0.04        0.18      0.08 o 
  -1   2   4      138.56      134.11      1.59 o 
   0   2   4     1196.18     1232.08      8.97 o 
   1   2   4       56.19       63.00      0.92 o 
   2   2   4      512.94      494.15      4.79 o 
   3   2   4      109.83      118.76      2.17 o 
   4   2   4        1.97        2.69      0.36 o 
   5   2   4       24.92       24.08      0.96 o 
   6   2   4        2.95        3.51      0.48 o 
   7   2   4        0.08        1.11      0.38 o 
  -5   3   4        0.24       -0.15      0.27 o 
  -4   3   4        0.03        0.06      0.23 o 
  -3   3   4       45.63       49.83      1.31 o 
  -2   3   4       14.89       16.78      0.38 o 
  -1   3   4        4.64        5.65      0.30 o 
   0   3   4      225.23      222.98      2.41 o 
   1   3   4      166.58      165.37      2.90 o 
   2   3   4       77.98       63.70      1.01 o 
   3   3   4      139.97      144.19      2.57 o 
   4   3   4      111.09      113.55      2.29 o 
   5   3   4      163.52      160.41      3.05 o 
   6   3   4        6.80        8.26      0.68 o 
   7   3   4        0.01        0.17      0.32 o 
  -5   4   4        6.09        6.50      0.65 o 
  -4   4   4       28.25       31.07      1.16 o 
  -3   4   4        3.94        3.62      0.42 o 
  -2   4   4       86.52       82.53      1.57 o 
  -1   4   4       10.76       10.91      0.37 o 
   0   4   4        8.49        8.61      0.35 o 
   1   4   4        3.79        2.58      0.20 o 
   2   4   4       10.51        8.52      0.36 o 
   3   4   4        5.41        4.77      0.31 o 
   4   4   4       64.14       59.60      1.56 o 
   5   4   4       25.22       23.56      1.01 o 
   6   4   4        5.09        4.32      0.55 o 
  -4   5   4        0.63        0.72      0.37 o 
  -3   5   4        1.45        2.07      0.43 o 
  -2   5   4       10.53       12.08      0.77 o 
  -1   5   4       25.22       20.54      0.92 o 
   0   5   4       27.00       26.13      1.02 o 
   1   5   4       19.67       20.90      1.08 o 
   2   5   4       34.42       31.75      0.73 o 
   3   5   4       23.42       20.19      0.61 o 
   4   5   4        0.01        0.05      0.15 o 
   5   5   4        1.13        1.84      0.39 o 
   6   5   4       37.24       39.68      1.49 o 
  -3   6   4       10.37        8.56      0.76 o 
  -2   6   4        9.25       10.67      0.77 o 
  -1   6   4       38.91       40.15      1.42 o 
   0   6   4       36.04       38.44      1.35 o 
   1   6   4       56.88       55.35      1.64 o 
   2   6   4        0.47        0.97      0.26 o 
   3   6   4       42.14       42.42      1.73 o 
   4   6   4        6.16        5.07      0.38 o 
   5   6   4       11.65        8.68      0.70 o 
  -2   7   4        3.60        5.09      0.64 o 
  -1   7   4        2.30        2.49      0.47 o 
   0   7   4        3.73        5.40      0.61 o 
   1   7   4       28.27       27.91      1.22 o 
   2   7   4       49.41       52.23      1.70 o 
   3   7   4        8.20        8.71      0.75 o 
   4   7   4       38.71       37.34      0.99 o 
  -1  -7   5       23.83       25.84      1.24 o 
   0  -7   5        0.61        1.08      0.40 o 
   1  -7   5        0.59        0.36      0.36 o 
   2  -7   5        0.29        0.06      0.25 o 
  -3  -6   5        1.06        0.83      0.37 o 
  -2  -6   5        4.88        4.14      0.38 o 
  -1  -6   5        2.94        2.04      0.42 o 
   0  -6   5       15.20       14.34      0.84 o 
   2  -6   5        0.08        0.22      0.26 o 
   3  -6   5        0.21        1.27      0.39 o 
   4  -6   5        0.50        0.21      0.28 o 
  -4  -5   5        1.16        0.85      0.37 o 
  -3  -5   5        1.55        2.16      0.43 o 
  -2  -5   5        0.03        0.11      0.23 o 
  -1  -5   5       24.10       25.66      0.71 o 
   0  -5   5        0.88        0.70      0.49 o 
   1  -5   5        3.37        2.90      0.42 o 
   2  -5   5       63.05       58.59      1.69 o 
   3  -5   5        4.97        4.88      0.55 o 
   4  -5   5       13.29       11.40      0.80 o 
   5  -5   5        0.00       -0.17      0.29 o 
  -4  -4   5       16.89       16.81      0.98 o 
  -3  -4   5        0.01       -0.04      0.19 o 
  -2  -4   5       67.93       64.91      1.23 o 
  -1  -4   5       16.90       16.29      0.44 o 
   0  -4   5      105.84      108.60      1.52 o 
   1  -4   5       19.24       17.39      0.51 o 
   2  -4   5        3.19        1.86      0.19 o 
   3  -4   5        0.19        0.37      0.24 o 
   4  -4   5        0.32       -0.04      0.23 o 
   5  -4   5        3.44        3.30      0.53 o 
  -5  -3   5        5.45        5.77      0.68 o 
  -4  -3   5        3.11        4.41      0.54 o 
  -3  -3   5       30.38       32.24      1.20 o 
  -2  -3   5      174.47      179.87      3.25 o 
  -1  -3   5        8.34        9.57      0.47 o 
   0  -3   5       11.48       12.09      0.97 o 
   1  -3   5       20.88       21.28      0.70 o 
   2  -3   5       17.75       22.27      0.54 o 
   3  -3   5      132.73      137.13      2.07 o 
   4  -3   5       54.19       57.31      1.62 o 
   5  -3   5        0.14        0.24      0.27 o 
   6  -3   5        0.63        1.09      0.37 o 
  -5  -2   5        3.15        2.45      0.49 o 
  -4  -2   5        5.39        6.21      0.61 o 
  -3  -2   5       19.28       19.64      0.91 o 
  -2  -2   5       17.39       19.59      0.79 o 
  -1  -2   5        0.02        0.07      0.10 o 
   0  -2   5       78.48       73.02      1.08 o 
   1  -2   5      121.49      133.50      2.25 o 
   2  -2   5        3.21        4.25      0.40 o 
   3  -2   5        0.68        0.05      0.10 o 
   4  -2   5       30.32       29.60      0.67 o 
   5  -2   5       74.29       82.06      1.30 o 
   6  -2   5       13.96       14.32      0.84 o 
  -5  -1   5        4.86        6.51      0.67 o 
  -4  -1   5        9.03        7.89      0.64 o 
  -3  -1   5        0.99        1.88      0.34 o 
  -2  -1   5       51.14       52.63      1.33 o 
  -1  -1   5      126.40      125.96      2.26 o 
   0  -1   5      145.04      153.41      1.78 o 
   1  -1   5        0.19        0.06      0.07 o 
   2  -1   5       92.20       93.69      1.22 o 
   3  -1   5       99.45       95.10      1.28 o 
   4  -1   5       33.04       34.23      0.72 o 
   5  -1   5       14.39       11.64      1.13 o 
   6  -1   5        1.02        1.95      0.54 o 
   7  -1   5        2.29        2.62      0.48 o 
  -5   0   5        0.03       -0.01      0.26 o 
  -4   0   5        6.55        6.88      0.58 o 
  -3   0   5       49.95       45.65      1.27 o 
  -2   0   5        2.09        3.58      0.35 o 
  -1   0   5       35.95       32.45      0.58 o 
   0   0   5        2.62        4.11      0.16 o 
   1   0   5      191.11      179.85      1.57 o 
   2   0   5        8.56        6.42      0.25 o 
   3   0   5       14.83       11.11      0.36 o 
   4   0   5        7.30        7.03      0.33 o 
   5   0   5        4.73        3.33      0.40 o 
   6   0   5       16.02       14.21      0.77 o 
   7   0   5        0.77        1.57      0.39 o 
  -5   1   5        3.64        3.84      0.50 o 
  -4   1   5        1.98        2.38      0.38 o 
  -3   1   5       52.50       47.73      1.29 o 
  -2   1   5        0.40        1.21      0.15 o 
  -1   1   5        0.88        1.80      0.45 o 
   0   1   5       37.24       34.31      0.63 o 
   1   1   5       63.36       55.15      0.85 o 
   2   1   5      173.86      195.34      2.19 o 
   3   1   5      101.45      103.89      2.00 o 
   4   1   5       90.68       96.98      2.01 o 
   5   1   5        6.76        6.59      0.53 o 
   6   1   5       13.22       12.67      0.74 o 
   7   1   5        0.55        0.12      0.28 o 
  -5   2   5        4.82        4.30      0.56 o 
  -4   2   5       25.85       25.35      1.24 o 
  -3   2   5       17.74       19.45      0.52 o 
  -2   2   5       18.10       18.20      0.51 o 
  -1   2   5        0.66        0.31      0.20 o 
   0   2   5       17.26       22.32      0.52 o 
   1   2   5        1.46        3.32      0.33 o 
   2   2   5       43.98       40.52      0.76 o 
   3   2   5        1.52        1.42      0.26 o 
   4   2   5       31.30       30.37      1.05 o 
   5   2   5       31.73       33.55      1.16 o 
   6   2   5       71.70       65.48      1.80 o 
   7   2   5        2.97        2.74      0.50 o 
  -4   3   5        1.27        0.87      0.34 o 
  -3   3   5       12.96       12.71      0.49 o 
  -2   3   5       27.28       24.59      0.61 o 
  -1   3   5      401.16      414.00      4.19 o 
   0   3   5       13.52       14.81      0.44 o 
   1   3   5       22.15       17.30      0.49 o 
   2   3   5       46.27       52.25      0.94 o 
   3   3   5       41.60       45.47      0.91 o 
   4   3   5       33.34       28.94      1.03 o 
   5   3   5       12.61       12.27      0.72 o 
   6   3   5        0.02        0.10      0.27 o 
  -4   4   5        0.49        0.06      0.26 o 
  -3   4   5        0.75        0.44      0.27 o 
  -2   4   5       11.43       11.64      0.72 o 
  -1   4   5       49.41       46.08      0.88 o 
   0   4   5       70.41       68.07      1.10 o 
   1   4   5       68.89       68.00      1.63 o 
   2   4   5       63.54       60.99      1.30 o 
   3   4   5       41.91       40.64      0.88 o 
   4   4   5       38.59       40.28      1.26 o 
   5   4   5        2.07        1.99      0.38 o 
   6   4   5        8.78        8.36      0.70 o 
  -3   5   5        0.16        0.12      0.30 o 
  -2   5   5        9.09        8.00      0.66 o 
  -1   5   5       47.92       46.61      1.50 o 
   0   5   5       30.14       31.24      1.17 o 
   1   5   5       28.66       30.36      0.94 o 
   2   5   5        5.84        5.48      0.33 o 
   3   5   5       12.93       14.46      0.54 o 
   4   5   5       21.95       21.07      0.81 o 
   5   5   5        1.06        1.04      0.34 o 
   6   5   5        2.56        4.04      0.57 o 
  -2   6   5        3.98        2.84      0.50 o 
  -1   6   5        0.41        0.01      0.26 o 
   0   6   5        3.71        3.60      0.51 o 
   1   6   5        4.50        3.99      0.52 o 
   2   6   5       47.06       45.48      0.97 o 
   3   6   5       50.54       49.99      2.30 o 
   4   6   5        0.02        0.08      0.16 o 
   5   6   5       41.06       42.49      1.49 o 
  -1   7   5        7.31        7.21      0.75 o 
   0   7   5        9.07       10.79      0.84 o 
   1   7   5        3.89        3.05      0.53 o 
   2   7   5        0.01       -0.12      0.21 o 
   3   7   5       12.53       11.75      0.88 o 
  -1  -6   6        0.06        0.11      0.24 o 
   0  -6   6        1.87        3.15      0.48 o 
   1  -6   6        0.00        0.22      0.26 o 
   2  -6   6        0.01        0.11      0.26 o 
   3  -6   6        4.81        5.78      0.66 o 
  -3  -5   6        3.93        4.20      0.59 o 
  -2  -5   6        0.00        0.08      0.24 o 
  -1  -5   6        1.20        1.30      0.23 o 
   0  -5   6        0.32        0.38      0.17 o 
   1  -5   6       13.54       11.96      0.75 o 
   2  -5   6        4.99        6.38      0.61 o 
   3  -5   6        0.04        0.28      0.28 o 
   4  -5   6        0.22        0.18      0.32 o 
  -3  -4   6        1.01        1.18      0.38 o 
  -2  -4   6       43.15       45.39      1.06 o 
  -1  -4   6       15.93       15.57      1.16 o 
   0  -4   6        0.18        0.18      0.15 o 
   1  -4   6       94.04       87.53      1.36 o 
   2  -4   6        1.68        3.20      0.47 o 
   3  -4   6        1.39        2.01      0.39 o 
   4  -4   6       11.21       14.09      0.84 o 
   5  -4   6        9.24        9.92      0.80 o 
  -4  -3   6        0.08       -0.04      0.23 o 
  -3  -3   6       57.91       63.82      1.87 o 
  -2  -3   6        0.12        0.24      0.16 o 
  -1  -3   6       19.08       18.80      0.76 o 
   0  -3   6       60.76       58.06      1.04 o 
   1  -3   6        2.78        2.48      0.23 o 
   2  -3   6        8.78        8.83      0.38 o 
   3  -3   6        1.71        1.10      0.19 o 
   4  -3   6       18.98       15.84      0.86 o 
   5  -3   6        0.01        0.11      0.29 o 
   6  -3   6        0.12        0.02      0.29 o 
  -4  -2   6        1.64        1.95      0.46 o 
  -3  -2   6       38.94       42.61      1.47 o 
  -2  -2   6        0.14        0.35      0.23 o 
  -1  -2   6        5.15        5.83      0.33 o 
   0  -2   6       73.48       73.05      1.15 o 
   1  -2   6       29.37       32.63      0.69 o 
   2  -2   6       72.82       66.89      1.06 o 
   3  -2   6       78.33       80.21      1.22 o 
   4  -2   6        4.63        5.18      0.33 o 
   5  -2   6        0.05        0.18      0.44 o 
   6  -2   6        3.50        2.28      0.44 o 
  -4  -1   6        0.03        0.03      0.25 o 
  -3  -1   6        0.01        0.17      0.15 o 
  -2  -1   6       14.82       13.62      0.69 o 
  -1  -1   6        2.87        3.27      0.37 o 
   0  -1   6       26.50       31.85      0.68 o 
   1  -1   6        1.97        2.05      0.19 o 
   2  -1   6       54.37       55.99      1.32 o 
   3  -1   6       18.72       19.17      0.82 o 
   4  -1   6       51.57       50.28      0.93 o 
   5  -1   6       44.51       43.51      1.27 o 
   6  -1   6        1.05        1.03      0.32 o 
  -4   0   6        6.16        7.33      0.67 o 
  -3   0   6       23.15       23.94      0.97 o 
  -2   0   6       51.17       46.82      1.31 o 
  -1   0   6        0.85        1.14      0.24 o 
   0   0   6        6.54        4.84      0.39 o 
   1   0   6       20.08       20.69      0.76 o 
   2   0   6       19.85       17.00      0.68 o 
   3   0   6      100.60      103.63      2.05 o 
   4   0   6        3.38        3.83      0.39 o 
   5   0   6        5.62        6.24      0.52 o 
   6   0   6        2.57        2.99      0.42 o 
  -4   1   6       30.33       34.27      1.31 o 
  -3   1   6        5.45        5.88      0.52 o 
  -2   1   6       25.75       27.37      0.96 o 
  -1   1   6       47.49       47.09      1.26 o 
   0   1   6       61.65       59.72      0.94 o 
   1   1   6        6.80        7.45      0.66 o 
   2   1   6        1.27        1.90      0.19 o 
   3   1   6        0.03        0.12      0.18 o 
   4   1   6        8.92       11.30      0.64 o 
   5   1   6        2.93        2.58      0.38 o 
   6   1   6       14.60       16.39      0.86 o 
  -4   2   6       10.01       10.12      0.83 o 
  -3   2   6        0.00        0.02      0.17 o 
  -2   2   6        7.94        8.35      0.37 o 
  -1   2   6       41.90       42.87      0.83 o 
   0   2   6       91.15       86.38      1.26 o 
   1   2   6      127.15      125.96      1.64 o 
   2   2   6       90.79       90.20      1.67 o 
   3   2   6       23.91       25.48      0.92 o 
   4   2   6        0.00       -0.23      0.18 o 
   5   2   6       26.92       25.36      1.04 o 
   6   2   6        4.89        6.04      0.62 o 
  -3   3   6        0.39        0.42      0.27 o 
  -2   3   6        3.31        2.80      0.31 o 
  -1   3   6        0.02        0.04      0.14 o 
   0   3   6       13.90       13.08      0.69 o 
   1   3   6       53.42       51.15      0.94 o 
   2   3   6        0.90        1.22      0.19 o 
   3   3   6       39.59       37.36      0.86 o 
   4   3   6       66.18       64.11      1.67 o 
   5   3   6       57.07       51.34      1.55 o 
   6   3   6        4.86        4.81      0.56 o 
  -3   4   6        0.18        0.01      0.24 o 
  -2   4   6       30.42       27.56      1.11 o 
  -1   4   6        2.77        2.57      0.39 o 
   0   4   6       75.99       73.40      2.06 o 
   1   4   6        0.26        0.07      0.22 o 
   2   4   6       54.86       57.04      1.08 o 
   3   4   6       20.74       21.16      0.66 o 
   4   4   6        5.99        5.55      0.51 o 
   5   4   6        1.45        1.57      0.36 o 
   6   4   6        8.06        6.12      0.63 o 
  -2   5   6        2.23        1.72      0.41 o 
  -1   5   6       14.30       15.24      0.90 o 
   0   5   6       23.50       23.74      1.07 o 
   1   5   6        0.68        0.48      0.36 o 
   2   5   6        0.88        0.83      0.36 o 
   3   5   6        8.18        7.48      0.58 o 
   4   5   6        7.59        7.12      0.80 o 
   5   5   6       24.19       25.40      1.14 o 
  -1   6   6       10.02       11.24      0.85 o 
   0   6   6       10.52       11.46      0.82 o 
   1   6   6        3.64        3.79      0.53 o 
   2   6   6        0.06        0.49      0.30 o 
   3   6   6        4.37        5.04      0.39 o 
   4   6   6        8.09        7.17      0.61 o 
  -1  -5   7        9.79       11.23      0.54 o 
   0  -5   7        1.11        1.65      0.29 o 
   1  -5   7        0.49        0.37      0.27 o 
   2  -5   7        3.36        3.15      0.48 o 
   3  -5   7        3.19        3.31      0.50 o 
  -2  -4   7        0.90        0.66      0.27 o 
  -1  -4   7        0.36        0.42      0.19 o 
   0  -4   7       29.21       31.36      0.81 o 
   1  -4   7       13.84       14.10      0.54 o 
   2  -4   7        0.05       -0.13      0.13 o 
   3  -4   7        1.50        1.49      0.37 o 
   4  -4   7        0.42        0.65      0.34 o 
  -3  -3   7       11.98       12.67      0.87 o 
  -2  -3   7       27.40       28.96      1.15 o 
  -1  -3   7        7.86        7.99      0.44 o 
   0  -3   7       37.07       36.10      0.84 o 
   1  -3   7        4.18        5.45      0.34 o 
   2  -3   7       41.00       41.84      0.87 o 
   3  -3   7       19.21       22.16      0.80 o 
   4  -3   7       23.91       24.36      1.05 o 
   5  -3   7        2.84        2.49      0.46 o 
  -3  -2   7        0.00        0.10      0.27 o 
  -2  -2   7        7.65        6.82      0.59 o 
  -1  -2   7       15.29       15.41      0.77 o 
   0  -2   7        5.34        4.56      0.31 o 
   1  -2   7        4.73        4.10      0.28 o 
   2  -2   7        0.80        0.34      0.14 o 
   3  -2   7       19.24       15.10      0.50 o 
   4  -2   7        0.00        0.10      0.21 o 
   5  -2   7        6.65        7.19      0.56 o 
  -3  -1   7        6.19        6.72      0.60 o 
  -2  -1   7       23.56       24.65      1.01 o 
  -1  -1   7       45.46       50.70      1.44 o 
   0  -1   7        6.05        7.22      0.35 o 
   1  -1   7        0.01        0.04      0.17 o 
   2  -1   7       12.55       11.50      0.63 o 
   3  -1   7       15.50       17.38      0.77 o 
   4  -1   7       22.11       28.12      1.03 o 
   5  -1   7       10.20        8.39      0.60 o 
   6  -1   7        0.43        1.75      0.40 o 
  -3   0   7       10.82        9.16      0.68 o 
  -2   0   7        2.71        1.87      0.35 o 
  -1   0   7        0.18        0.22      0.18 o 
   0   0   7       15.44       13.57      0.67 o 
   1   0   7       76.96       76.23      1.74 o 
   2   0   7        0.03        0.10      0.17 o 
   3   0   7        1.12        1.10      0.29 o 
   4   0   7       36.70       32.16      1.11 o 
   5   0   7       18.06       19.55      0.90 o 
   6   0   7        0.37        0.89      0.32 o 
  -3   1   7       17.35       19.20      0.93 o 
  -2   1   7        5.05        5.09      0.48 o 
  -1   1   7        5.98        5.36      0.47 o 
   0   1   7       46.42       44.07      1.27 o 
   1   1   7        2.29        2.35      0.33 o 
   2   1   7       90.80       89.59      1.96 o 
   3   1   7       35.11       36.38      1.17 o 
   4   1   7        8.23        7.39      0.58 o 
   5   1   7        3.60        3.26      0.46 o 
   6   1   7        0.64        1.08      0.36 o 
  -3   2   7        0.21        0.38      0.24 o 
  -2   2   7        9.19       10.74      0.67 o 
  -1   2   7        2.87        2.60      0.35 o 
   0   2   7        1.08        0.86      0.24 o 
   1   2   7        5.54        5.99      0.37 o 
   2   2   7        0.31        0.32      0.19 o 
   3   2   7       16.62       17.29      0.80 o 
   4   2   7        1.58        0.89      0.29 o 
   5   2   7       20.48       21.01      0.98 o 
   6   2   7       23.87       21.41      1.04 o 
  -2   3   7        7.75        8.33      0.60 o 
  -1   3   7       13.60       14.32      0.52 o 
   0   3   7        6.50        6.51      0.78 o 
   1   3   7        0.87        0.82      0.18 o 
   2   3   7        0.03        0.08      0.14 o 
   3   3   7       16.88       18.21      0.62 o 
   4   3   7       17.06       19.03      0.89 o 
   5   3   7        5.62        5.93      0.56 o 
  -2   4   7        2.96        2.94      0.46 o 
  -1   4   7        7.27        6.48      0.57 o 
   0   4   7       20.77       21.30      0.65 o 
   1   4   7        4.05        5.09      0.40 o 
   2   4   7        0.47        0.45      0.17 o 
   3   4   7       20.91       20.16      0.68 o 
   4   4   7        2.54        1.26      0.34 o 
   5   4   7        0.91        1.27      0.35 o 
  -1   5   7       73.98       70.18      2.02 o 
   0   5   7        3.47        2.77      0.47 o 
   1   5   7       17.79       18.85      0.64 o 
   2   5   7        9.01       10.48      0.55 o 
   3   5   7        0.20        0.45      0.28 o 
   4   5   7        3.05        2.59      0.32 o 
   1   6   7        7.52        7.20      0.73 o 
   2   6   7       24.10       23.28      1.18 o 
   0  -4   8        0.72        0.20      0.18 o 
   1  -4   8        3.37        1.96      0.27 o 
   2  -4   8        0.92        0.67      0.25 o 
  -1  -3   8        5.49        5.05      0.56 o 
   0  -3   8        9.49        8.91      0.46 o 
   1  -3   8        9.33        8.36      0.43 o 
   2  -3   8        3.49        2.85      0.28 o 
   3  -3   8        0.04       -0.04      0.20 o 
  -2  -2   8       13.79       14.72      0.89 o 
  -1  -2   8        0.00        0.22      0.27 o 
   0  -2   8        0.48        0.15      0.24 o 
   1  -2   8       50.01       46.89      1.40 o 
   2  -2   8        3.53        3.86      0.43 o 
   3  -2   8        4.19        3.20      0.42 o 
   4  -2   8        1.48        1.94      0.36 o 
  -2  -1   8        0.09       -0.11      0.21 o 
  -1  -1   8        5.24        6.00      0.56 o 
   0  -1   8        0.08        0.16      0.23 o 
   1  -1   8        1.58        1.75      0.34 o 
   2  -1   8        0.23        0.32      0.22 o 
   3  -1   8        0.03        0.03      0.22 o 
   4  -1   8       20.59       18.54      0.88 o 
   5  -1   8        1.54        0.63      0.32 o 
  -2   0   8       14.51       15.47      0.86 o 
  -1   0   8        0.08       -0.03      0.19 o 
   0   0   8       16.67       17.48      0.84 o 
   1   0   8        2.30        2.48      0.37 o 
   2   0   8       11.18       12.33      0.71 o 
   3   0   8       56.65       67.28      1.76 o 
   4   0   8        1.43        0.29      0.26 o 
   5   0   8        0.01        0.28      0.27 o 
  -2   1   8        0.03        0.40      0.26 o 
  -1   1   8       10.57       10.91      0.68 o 
   0   1   8       26.22       27.08      1.05 o 
   1   1   8        4.09        5.03      0.48 o 
   2   1   8        7.10        7.75      0.58 o 
   3   1   8       12.38       10.97      0.68 o 
   4   1   8       19.16       23.39      1.04 o 
   5   1   8        8.01        9.63      0.73 o 
  -2   2   8        3.57        3.75      0.49 o 
  -1   2   8        4.76        6.30      0.56 o 
   0   2   8        1.57        2.05      0.35 o 
   1   2   8       13.16       12.62      0.72 o 
   2   2   8       16.25       14.01      0.76 o 
   3   2   8        0.01       -0.18      0.17 o 
   4   2   8        0.72        0.31      0.26 o 
   5   2   8        6.97        6.77      0.63 o 
  -1   3   8        1.33        1.72      0.36 o 
   0   3   8        3.29        4.11      0.46 o 
   1   3   8        0.08        0.27      0.21 o 
   2   3   8        3.01        3.28      0.31 o 
   3   3   8        1.43        1.03      0.29 o 
   4   3   8        4.85        3.21      0.45 o 
   0   4   8       17.97       16.12      0.61 o 
   1   4   8        7.34        7.42      0.44 o 
   2   4   8       26.55       27.05      0.80 o 
   3   4   8        8.09        9.05      0.60 o 
   4   4   8        0.25        0.43      0.26 o 
   0  -2   9       17.60       19.65      0.99 o 
   1  -2   9        0.00       -0.03      0.25 o 
   2  -2   9        1.22        0.50      0.27 o 
   0  -1   9       19.60       20.95      1.01 o 
   1  -1   9        0.29        0.25      0.28 o 
   2  -1   9        1.92        3.26      0.48 o 
   3  -1   9       14.02       15.71      0.88 o 
   0   0   9        2.21        2.35      0.42 o 
   1   0   9        5.73        5.48      0.55 o 
   2   0   9        0.13        0.06      0.24 o 
   3   0   9       14.99       12.50      0.80 o 
   0   1   9        2.45        2.33      0.41 o 
   1   1   9        0.48        0.76      0.28 o 
   2   1   9       22.23       22.97      1.03 o 
   3   1   9        0.31       -0.03      0.24 o 
   0   2   9        0.25        0.27      0.24 o 
   1   2   9        9.23       11.36      0.75 o 
   2   2   9        1.47        1.11      0.32 o 
   3   2   9        3.48        3.85      0.51 o 
   2   3   9        7.59        8.18      0.67 o 
                                                 
